# Supplementary material for: Length polymorphisms at two candidate genes explain variation of migratory behaviors in blackpoll warblers (Setophaga striata)
Source: Ecol Evol. 2019 Jul 22;9(15):8840–55. doi: 10.1002/ece3.5436 (PMC6686290; doi:10.1002/ece3.5436)
Supplement: Supplementary file 1 [file ECE3-9-8840-s001.R]

#R script for analyses from Ralston et al.  
#Length polymorphisms at two candidate genes explain variation of migratory behaviors in blackpoll warblers (Setophaga striata)
#Ecology and Evolution

#This script can be used to perform all analyses from the paper except some genetic analyses which were performed in separate programs (eg. Arlequin and STRUCTURE). 

#Please contact Joel Ralston, jralston@saintmarys.edu, with any questions

###Bring in Data####
data <- read.csv("C:/Users/jralston/Desktop/research/manuscripts/Blackpoll Migration/Full data for Supplemental.csv", as.is=TRUE)[1:72,]

#The exact dataset used in this script is available for download at Dryad. See manuscript for more details. 

#### Allele counts per population ####

Clock1 <- data[,c("Clock.1","Longitude","Latitude","Location")]
Clock2 <- data[,c("Clock.2","Longitude","Latitude","Location")]
names(Clock1)[1] <- "allele"
names(Clock2)[1] <- "allele"
Clock <- rbind(Clock1, Clock2)
table(Clock$allele)
# 186 189 192 195 
# 15  56  37  36 

(ClockCT <- table(Clock$allele, Clock$Location))
#for Table 2

#     AK  E MB YK
# 186  5  6  4  0
# 189 12 20 13 11
# 192  4 15 13  5
# 195  7 17  6  6

Adcy1 <- data[,c("Adcyap1.1","Longitude","Latitude","Location")]
Adcy2 <- data[,c("Adcyap1.2","Longitude","Latitude","Location")]
names(Adcy1)[1] <- "allele"
names(Adcy2)[1] <- "allele"
Adcy <- rbind(Adcy1, Adcy2)
table(Adcy$allele)
# 153 155 157 159 160 161 162 163 164 165 166 167 169 
#   1   7  26  51   1  31   1  15   3   3   1   3   1

(AdcyCT <- table(Adcy$allele, Adcy$Location))
#For Table 2

#     AK  E MB YK
# 153  0  0  0  1
# 155  1  1  3  2
# 157  4 10  6  6
# 159 13 17 14  7
# 160  0  1  0  0
# 161  4 19  4  4
# 162  0  1  0  0
# 163  4  5  4  2
# 164  1  2  0  0
# 165  1  1  1  0
# 166  0  0  1  0
# 167  0  1  2  0
# 169  0  0  1  0


#### Some genetic summary statistics, Fst and Fis, Ho, etc ####
install.packages("adegenet")
library(adegenet) #used to read in structure data

gendat <- read.structure("C:/Users/jralston/Desktop/research/blackpoll migration/usats STRUCTURE.str")

#will be prompted with the following questions:
# How many genotypes are there? 
#   72
# 
# How many markers are there? 
#   2
# 
# Which column contains labels for genotypes ('0' if absent)? 
#   0
# 
# Which column contains the population factor ('0' if absent)? 
#   2
# 
# Which other optional columns should be read (press 'return' when done)? 
#   1: 
#   
#   Which row contains the marker names ('0' if absent)? 
#   0
# 
# Are genotypes coded by a single row (y/n)? 
#   n

install.packages("hierfstat")
library(hierfstat) #used to get F statistics

basic.stats(gendat)
#overall Fst -0.003
#overall Fis 0.070

basic.stats(gendat)$Ho #observed heterozygosity by locus and population

        # 1      2      3      4
# L1 0.8621 0.6667 0.5714 0.6364
# L2 0.7586 0.7222 0.7143 0.6364


### PCA ####
install.packages("ade4")
library(ade4) #packaged used for PCA 

gens <- data[,c("Adcyap1.1","Adcyap1.2","Clock.1","Clock.2")]
pca1 <- dudi.pca(gens,scannf = F, nf = 4)
scores <- pca1$li
loads <- pca1$c1
pca1$eig
#[1] 1.6077991 1.2593693 0.6107762 0.5220554
#PC 1 and 2 have eigenvalues > 1

#assign colors and pch for plotting
data$col <- ifelse(data$Location=="AK","darkseagreen3",
                   ifelse(data$Location=="YK","dodgerblue3",
                          ifelse(data$Location=="MB","lightgoldenrod2","lightpink2")))

data$pch <- ifelse(data$Location=="AK",21,
                   ifelse(data$Location=="YK",22,
                          ifelse(data$Location=="MB",23,24)))


AKs <- scores[data$Location=="AK",1:2]
YKs <- scores[data$Location=="YK",1:2]
MBs <- scores[data$Location=="MB",1:2]
Es <- scores[data$Location=="E",1:2]

plot(scores[,1:2], pch=21, cex=1.5, bg=data$col)

polygon(AKs[chull(AKs),],col="seagreen3", angle=45, density=0, lwd=1.75)
polygon(YKs[chull(YKs),],col="dodgerblue3", angle=300, density=0, lwd=1.75)
polygon(MBs[chull(MBs),],col="lightgoldenrod2", angle=90, density=0, lwd=1.75)
polygon(Es[chull(Es),],col="lightpink2", angle=0, density=0, lwd=1.75)

### GLM for allele lengths by latitude and longitude ####

#this loop runs a series of glm's with lat and long as the independent variables and allele length of each gene as the single dependent variable
#the slope and p of each effect is extracted along with F, df, and p for the overall model
vars <- names(data)[c(4:6,9:11)]
llresults <- data.frame(gene=vars)
  
for(i in vars){
  mod <- lm(data[,i]~ data$Latitude + data$Longitude)
  llresults[llresults$gene==i,"B.Long"] <- round(summary(mod)$coeff[3,1],3)
  llresults[llresults$gene==i,"p.Long"] <- round(summary(mod)$coeff[3,4],3)
  llresults[llresults$gene==i,"B.Lat"] <- round(summary(mod)$coeff[2,1],3)
  llresults[llresults$gene==i,"p.Lat"] <- round(summary(mod)$coeff[2,4],3)
  
  Fll <- summary(mod)$fstat[1]
  llresults[llresults$gene==i,"F"] <- round(Fll,3)
  dfll <- c(summary(mod)$fstat[2],summary(mod)$fstat[3])
  llresults[llresults$gene==i,"df"] <- paste(dfll[1],dfll[2])
  llresults[llresults$gene==i,"p"] <- round(pf(q=Fll,df1 = dfll[1], dfll[2], lower.tail = F),3)
  }

#all p>0.05
#This is Appendix 2

### _#Individual Level Analyses#_ ####

#get subset of data, that were individuals with geolocator data
geos <- data[1:17,]

#vector of migratory dependent variables for analyses below
md <- c("SpringDeparture","SpringDuration", "SpringArrival","FallDeparture","FallDuration","FallArrival")
#vector of allele lengths as independent variables
vars <- names(data)[c(9,11,10,4,6,5)]

#### GLM with population as covariate####

#this loop analyzes each locus (Clock, Adcyap1), and allele length (Min, Mean, Max), by each migratory trait, using location as a cofactor
#The slope, SE, and p of the allele effect are extracted and stored in a dataframe
#then use the function rsq.partial to get partial R-squared of allele effect (removing effect of population)

mr.results <- data.frame(Gene=rep(c("Clock","Adcyap1"),each=18),Allele=rep(c("Min","Mean","Max"),12),gene=c(rep(vars[1:3],6),rep(vars[4:6],6)), mig.tr=rep(rep(md,each=3),2))

install.packages("rsq")
library(rsq)

for(i in vars){
  for(j in md){
    mod <- lm(geos[,j]~geos$Location+geos[,i])
    mr.results[mr.results$gene==i & mr.results$mig.tr==j,"slope"] <- round(summary(mod)$coeff[4,1],3)
    mr.results[mr.results$gene==i & mr.results$mig.tr==j,"SE"] <- round(summary(mod)$coeff[4,2],3)
    mr.results[mr.results$gene==i & mr.results$mig.tr==j,"p"] <- round(summary(mod)$coeff[4,4],3)
    mr.results[mr.results$gene==i & mr.results$mig.tr==j,"partial.r.squared"] <-round(rsq.partial(mod)$partial.rsq[2],3)
  }
}

#Results available in Appendix 3


sigs <- mr.results[mr.results$p<=0.05,]
#get table of those with significant slopes. This is Table 4 in the paper. 


#Rerun these analyses with Lat + Long instead of population
mr.resultsLL <- data.frame(Gene=rep(c("Clock","Adcyap1"),each=18),Allele=rep(c("Min","Mean","Max"),12),gene=c(rep(vars[1:3],6),rep(vars[4:6],6)), mig.tr=rep(rep(md,each=3),2))

for(i in vars){
  for(j in md){
    mod <- lm(geos[,j]~geos$Longitude + geos$Latitude +geos[,i])
    mr.resultsLL[mr.resultsLL$gene==i & mr.resultsLL$mig.tr==j,"slope"] <- round(summary(mod)$coeff[4,1],3)
    mr.resultsLL[mr.resultsLL$gene==i & mr.resultsLL$mig.tr==j,"SE"] <- round(summary(mod)$coeff[4,2],3)
    mr.resultsLL[mr.resultsLL$gene==i & mr.resultsLL$mig.tr==j,"p"] <- round(summary(mod)$coeff[4,4],3)
    mr.resultsLL[mr.resultsLL$gene==i & mr.resultsLL$mig.tr==j,"partial.r.squared"] <-round(rsq.partial(mod)$partial.rsq[3],3)
  }
}

sigsLL <- mr.resultsLL[mr.resultsLL$p<=0.05,]
#Results are nearly identical when long and lat are used as covariates instead of population


#### Interaction Effects ####

#We just look for interaction effects between allele lengths that were significant or marginally significant in single gene models, as to not vastly increase number of tests #
sig10 <- mr.results[mr.results$p<=0.10,]
unique(sig10$gene)
#We therefore look for interactions between Mean or Max Clock, and Min or Mean Adcyap1

#FOR MEAN CLOCK and MIN ADCYAP1
for(i in md){
  print(paste0(i, " , Interaction p=",round(summary(lm(geos[,i]~geos$Location+geos$MeanClock*geos$MinAdcyap1))$coefficients[6,4],3)))
}
# [1] "SpringDeparture , Interaction p=0.09"
# [1] "SpringDuration , Interaction p=0.019"
# [1] "SpringArrival , Interaction p=0.709"
# [1] "FallDeparture , Interaction p=0.186"
# [1] "FallDuration , Interaction p=0.007"
# [1] "FallArrival , Interaction p=0.97"

#significant interaction for both spring and Fall Duration


#FOR MAX CLOCK and MIN ADCYAP1
for(i in md){
  print(paste0(i, " , Interaction p=",round(summary(lm(geos[,i]~geos$Location+geos$MaxClock*geos$MinAdcyap1))$coefficients[6,4],3)))
}

# [1] "SpringDeparture , Interaction p=0.261"
# [1] "SpringDuration , Interaction p=0.056"
# [1] "SpringArrival , Interaction p=0.371"
# [1] "FallDeparture , Interaction p=0.281"
# [1] "FallDuration , Interaction p=0.042"
# [1] "FallArrival , Interaction p=0.844"


#significant interaction for fall duration


#FOR MEAN CLOCK and MEAN ADCYAP1
for(i in md){
  print(paste0(i, " , Interaction p=",round(summary(lm(geos[,i]~geos$Location+geos$MeanClock*geos$MeanAdcyap1))$coefficients[6,4],3)))
}
# [1] "SpringDeparture , Interaction p=0.763"
# [1] "SpringDuration , Interaction p=0.934"
# [1] "SpringArrival , Interaction p=0.146"
# [1] "FallDeparture , Interaction p=0.102"
# [1] "FallDuration , Interaction p=0.029"
# [1] "FallArrival , Interaction p=0.938"

#significant interaction for Fall duration


#FOR MAX CLOCK and MEAN ADCYAP1
for(i in md){
  print(paste0(i, " , Interaction p=",round(summary(lm(geos[,i]~geos$Location+geos$MaxClock*geos$MeanAdcyap1))$coefficients[6,4],3)))
}

# [1] "SpringDeparture , Interaction p=0.413"
# [1] "SpringDuration , Interaction p=0.671"
# [1] "SpringArrival , Interaction p=0.089"
# [1] "FallDeparture , Interaction p=0.053"
# [1] "FallDuration , Interaction p=0.08"
# [1] "FallArrival , Interaction p=0.913"

#none significant


#### sensitivity test for outlier ####
#remove individual with longest minimum adcyap1 and retest significant effects

geos16 <- geos[geos$MinAdcyap1!=163,]
summary(lm(SpringDeparture~Location+MinAdcyap1, data=geos16)) 
#nonsign
#F3,7=8.531, p=0.010, R2=0.693, Bminadcyap1=-3.239, p=0.088

summary(lm(FallArrival~Location+MinAdcyap1, data=geos16)) 
#nonsign
#F3,12=2.469, p=0.112, R2=0.227, Bminadcyap1=0.580, p=0.535

summary(lm(SpringDuration~Location+MeanClock*MinAdcyap1, data=geos16)) 
#nonsign
#F5,5=5.538, p=0.04181, R2=0.694, pinteraction=0.120

summary(lm(FallDuration~Location+MeanClock*MinAdcyap1, data=geos16)) 
#STILL SIG
#F5,10=23.37, p<0.001, R2=0.882, pinteraction=0.011


#### Heterozygosity and migratory traits ####
for(i in 1:17){
  geos[i,"ClockH"] <- ifelse(geos[i,"Clock.1"]==geos[i,"Clock.2"],"Homo","Hetero")
  geos[i,"AdcyapH"] <- ifelse(geos[i,"Adcyap1.1"]==geos[i,"Adcyap1.2"],"Homo","Hetero")
}


for(i in md){
  print(i)
  print(paste0("Clock p=",round(summary(lm(geos[,i]~geos$Location+geos$ClockH))$coefficients[4,4],3)))
  print(paste0("Adcyap1 p=",round(summary(lm(geos[,i]~geos$Location+geos$AdcyapH))$coefficients[4,4],3)))
  print("___________________________")
}

#heterozygous Adcyap 1 individuals have faster spring and fall migration  
# [1] "SpringDuration"
# [1] "Clock p=0.78"
# [1] "Adcyap1 p=0.03"

#[1] "FallDuration"
# [1] "Clock p=0.1"
# [1] "Adcyap1 p=0.031"
# 
